# Supplementary material for: Synergistic Enhancement of Chemotherapy-Induced Cell Death and Antitumor Efficacy against Tumoral T-Cell Lymphoblasts by IMMUNEPOTENT CRP
Source: Int J Mol Sci. 2024 Jul 20;25(14):7938. doi: 10.3390/ijms25147938 (PMC11276711; doi:10.3390/ijms25147938)
Supplement: Supplementary file 1 [file ijms-25-07938-s001.zip]

Archive with 1 entries (1 files):
- ijms-3030752-supplementary.pdf
